# Supplementary material for: Animal Welfare Attitudes: Effects of Gender and Diet in University Samples from 22 Countries
Source: Animals (Basel). 2021 Jun 25;11(7):1893. doi: 10.3390/ani11071893 (PMC8300362; doi:10.3390/ani11071893)
Supplement: Supplementary file 1 [file animals-11-01893-s001.zip]

Archive with 1 entries (1 files):
- animals-1270122-supplementary.pdf
